# Supplementary material for: jViz.RNA 4.0—Visualizing pseudoknots and RNA editing employing compressed tree graphs
Source: PLoS One. 2019 May 6;14(5):e0210281. doi: 10.1371/journal.pone.0210281 (PMC6502502; doi:10.1371/journal.pone.0210281)
Supplement: S1 File — (ZIP) [file pone.0210281.s002.zip]

Archive with 25 entries (20 files):
- jViz 4.0 Complete/
- jViz 4.0 Complete/jViz 4.0.jar
- jViz 4.0 Complete/RNA Structures/
- jViz 4.0 Complete/RNA Structures/non-pseudoknotted/
- jViz 4.0 Complete/RNA Structures/non-pseudoknotted/0075_NDB_00051.ct
- jViz 4.0 Complete/RNA Structures/non-pseudoknotted/0159_PDB_01255.ct
- jViz 4.0 Complete/RNA Structures/non-pseudoknotted/0217_PDB_01076.ct
- jViz 4.0 Complete/RNA Structures/non-pseudoknotted/0248_PDB_00985.ct
- jViz 4.0 Complete/RNA Structures/non-pseudoknotted/0304_PDB_00528.ct
- jViz 4.0 Complete/RNA Structures/non-pseudoknotted/0380_PDB_00398.ct
- jViz 4.0 Complete/RNA Structures/pseudoknotted/
- jViz 4.0 Complete/RNA Structures/pseudoknotted/0105_TMV_R.ct
- jViz 4.0 Complete/RNA Structures/pseudoknotted/0363_E.coli_tmRNA.dbf
- jViz 4.0 Complete/RNA Structures/pseudoknotted/0277_td group I intron of T4.dbf
- jViz 4.0 Complete/RNA Structures/pseudoknotted/0419_Odontoglossum ringspot virus.dbf
- jViz 4.0 Complete/RNA Structures/pseudoknotted/0108_PKB71.dbf
- jViz 4.0 Complete/RNA Structures/pseudoknotted/0219_V01416.ct
- jViz 4.0 Complete/RNA Structures/pseudoknotted/Thumbs.db
- jViz 4.0 Complete/Sample Images/
- jViz 4.0 Complete/Sample Images/0419_Odontoglossum_ringspot_virus_pseudoknot.png
- jViz 4.0 Complete/Sample Images/Thumbs.db
- jViz 4.0 Complete/Sample Images/Structure Info.txt
- jViz 4.0 Complete/Sample Images/0277_td_group_I_intron_pseudoknot.png
- jViz 4.0 Complete/Sample Images/0380_Saccharomyces_cervisiae_non-pseudoknotted.png
- jViz 4.0 Complete/jViz 4.0 User Manual.pdf
