# Supplementary material for: jViz.RNA 4.0—Visualizing pseudoknots and RNA editing employing compressed tree graphs
Source: PLoS One. 2019 May 6;14(5):e0210281. doi: 10.1371/journal.pone.0210281 (PMC6502502; doi:10.1371/journal.pone.0210281)
Supplement: S1 File — (ZIP) [file pone.0210281.s002.zip › jViz 4.0 Complete/RNA Structures/pseudoknotted/0105_TMV_R.ct]

 105 ENERGY = 0
 1 U 0 2 0 1
 2 G 1 3 55 2
 3 U 2 4 54 3
 4 G 3 5 53 4
 5 U 4 6 52 5
 6 C 5 7 51 6
 7 U 6 8 50 7
 8 U 7 9 0 8
 9 G 8 10 0 9
 10 G 9 11 0 10
 11 A 10 12 0 11
 12 U 11 13 67 12
 13 C 12 14 66 13
 14 G 13 15 65 14
 15 C 14 16 64 15
 16 G 15 17 49 16
 17 C 16 18 48 17
 18 G 17 19 47 18
 19 G 18 20 46 19
 20 G 19 21 0 20
 21 U 20 22 0 21
 22 C 21 23 0 22
 23 A 22 24 0 23
 24 A 23 25 0 24
 25 A 24 26 45 25
 26 U 25 27 44 26
 27 G 26 28 43 27
 28 U 27 29 42 28
 29 A 28 30 41 29
 30 U 29 31 40 30
 31 A 30 32 39 31
 32 U 31 33 38 32
 33 G 32 34 37 33
 34 G 33 35 0 34
 35 U 34 36 0 35
 36 U 35 37 0 36
 37 C 36 38 33 37
 38 A 37 39 32 38
 39 U 38 40 31 39
 40 A 39 41 30 40
 41 U 40 42 29 41
 42 A 41 43 28 42
 43 C 42 44 27 43
 44 A 43 45 26 44
 45 U 44 46 25 45
 46 C 45 47 19 46
 47 C 46 48 18 47
 48 G 47 49 17 48
 49 C 48 50 16 49
 50 A 49 51 7 50
 51 G 50 52 6 51
 52 G 51 53 5 52
 53 C 52 54 4 53
 54 A 53 55 3 54
 55 C 54 56 2 55
 56 G 55 57 0 56
 57 U 56 58 0 57
 58 A 57 59 0 58
 59 A 58 60 0 59
 60 U 59 61 0 60
 61 A 60 62 0 61
 62 A 61 63 0 62
 63 A 62 64 0 63
 64 G 63 65 15 64
 65 C 64 66 14 65
 66 G 65 67 13 66
 67 A 66 68 12 67
 68 G 67 69 82 68
 69 G 68 70 81 69
 70 G 69 71 80 70
 71 G 70 72 79 71
 72 U 71 73 0 72
 73 U 72 74 0 73
 74 C 73 75 0 74
 75 G 74 76 0 75
 76 A 75 77 0 76
 77 A 76 78 0 77
 78 U 77 79 0 78
 79 C 78 80 71 79
 80 C 79 81 70 80
 81 C 80 82 69 81
 82 C 81 83 68 82
 83 C 82 84 95 83
 84 C 83 85 94 84
 85 G 84 86 93 85
 86 U 85 87 0 86
 87 U 86 88 0 87
 88 A 87 89 0 88
 89 C 88 90 101 89
 90 C 89 91 100 90
 91 C 90 92 99 91
 92 C 91 93 98 92
 93 C 92 94 85 93
 94 G 93 95 84 94
 95 G 94 96 83 95
 96 U 95 97 0 96
 97 A 96 98 0 97
 98 G 97 99 92 98
 99 G 98 100 91 99
 100 G 99 101 90 100
 101 G 100 102 89 101
 102 C 101 103 0 102
 103 C 102 104 0 103
 104 C 103 105 0 104
 105 A 104 106 0 105
