# Supplementary material for: jViz.RNA 4.0—Visualizing pseudoknots and RNA editing employing compressed tree graphs
Source: PLoS One. 2019 May 6;14(5):e0210281. doi: 10.1371/journal.pone.0210281 (PMC6502502; doi:10.1371/journal.pone.0210281)
Supplement: S1 File — (ZIP) [file pone.0210281.s002.zip › jViz 4.0 Complete/RNA Structures/pseudoknotted/0219_V01416.ct]

65 User file #5
1 A 0 2 0 1
2 G 1 3 31 2
3 A 2 4 30 3
4 C 3 5 29 4
5 C 4 6 28 5
6 G 5 7 27 6
7 U 6 8 0 7
8 C 7 9 25 8
9 A 8 10 24 9
10 A 9 11 0 10
11 A 10 12 0 11
12 C 11 13 0 12
13 A 12 14 0 13
14 C 13 15 0 14
15 A 14 16 0 15
16 G 15 17 65 16
17 A 16 18 64 17
18 C 17 19 63 18
19 U 18 20 62 19
20 A 19 21 61 20
21 A 20 22 60 21
22 A 21 23 0 22
23 U 22 24 0 23
24 G 23 25 9 24
25 U 24 26 8 25
26 C 25 27 0 26
27 G 26 28 6 27
28 G 27 29 5 28
29 U 28 30 4 29
30 C 29 31 3 30
31 G 30 32 2 31
32 G 31 33 0 32
33 G 32 34 51 33
34 G 33 35 50 34
35 A 34 36 49 35
36 A 35 37 48 36
37 G 36 38 47 37
38 A 37 39 46 38
39 U 38 40 45 39
40 G 39 41 0 40
41 U 40 42 0 41
42 A 41 43 0 42
43 U 42 44 0 43
44 U 43 45 0 44
45 C 44 46 39 45
46 U 45 47 38 46
47 U 46 48 37 47
48 C 47 49 36 48
49 U 48 50 35 49
50 C 49 51 34 50
51 A 50 52 33 51
52 U 51 53 0 52
53 A 52 54 0 53
54 A 53 55 0 54
55 G 54 56 0 55
56 A 55 57 0 56
57 U 56 58 0 57
58 A 57 59 0 58
59 U 58 60 0 59
60 A 59 61 21 60
61 G 60 62 20 61
62 U 61 63 19 62
63 C 62 64 18 63
64 G 63 65 17 64
65 G 64 0 16 65
