# Supplementary material for: jViz.RNA 4.0—Visualizing pseudoknots and RNA editing employing compressed tree graphs
Source: PLoS One. 2019 May 6;14(5):e0210281. doi: 10.1371/journal.pone.0210281 (PMC6502502; doi:10.1371/journal.pone.0210281)
Supplement: S1 File — (ZIP) [file pone.0210281.s002.zip › jViz 4.0 Complete/Sample Images/Structure Info.txt]

0277 td group I intron pseudoknot
	Source: http://pseudoviewer.inha.ac.kr/ (examples tab)
	Accession ID: LC074723.1
	

0380_Saccharomyces_cervisiae_non-pseudoknotted
	Source: http://www.rnasoft.ca/strand/show_results.php?molecule_ID=PDB_00398
	PDB ID: 1FCW


0419_Odontoglossum_ringspot_virus_pseudoknot
	Source: http://pseudoviewer.inha.ac.kr/ (examples tab)
	GeneBank ID: U34586.1 
	
